# Supplementary material for: Breaking the Waves: Modelling the Potential Impact of Public Health Measures to Defer the Epidemic Peak of Novel Influenza A/H1N1
Source: PLoS One. 2009 Dec 21;4(12):e8356. doi: 10.1371/journal.pone.0008356 (PMC2791869; doi:10.1371/journal.pone.0008356)
Supplement: Appendix S1 — Description of the SEIR model. (0.01 MB TEX) [file pone.0008356.s005.tex]

\NeedsTeXFormat{LaTeX2e}
\documentclass[12pt,a4paper,ngerman]{article}
\pagestyle{empty}

\usepackage{a4}
\usepackage[T1]{fontenc}
\usepackage[latin1]{inputenc}

\usepackage{graphicx}
%\usepackage[active]{srcltx}
\usepackage{amsmath}
\usepackage{amsfonts}
\usepackage{amssymb}
\usepackage{stmaryrd}
\usepackage{bm}
\usepackage{graphics}
\usepackage{theorem}
\usepackage{mathrsfs}
\usepackage{babel}
\usepackage{ngerman}
\usepackage{lineno}
\renewcommand{\baselinestretch}{2}
\pagenumbering{arabic}


% =========================================================================
\begin{document}
\linenumbers

\subsection*{Description of the mathematical model}
\label{sec:descriptionModel}

An SEIR model describes the spread of a disease inside a population by modelling the size of the following classes of the population: The susceptible ($S$), exposed ($E$), infectious ($I$) and removed ($R$) individuals. The occurence of new infections is modelled by a nonlinear term including the number of susceptibles and the number of infectious. \\
Since we wanted to describe also interventions we used a generalised age-stratified SEIR model.
Let $S_i(t), E_i(t), A_i(t), I_i(t)$ and $R_i^u(t)$ denote the number of susceptible, exposed, asymptomatic infectious, symptomatic infectious and removed persons, respectively, at a specific point in time, $t$. The subscript $i\in \{\texttt{child, adult}\}$ denotes the agegroup. Moreover, let $C_i(t)$ and $T_i(t)$ denote the number of persons treated with CCM1 or CCM2, repectively, and $R_i^t(t)$ the number of treated persons, that were removed. We devided each of the exposed and infectious states into two ``meta-states'', e.g. $E_i = E_i^1 + E_i^2$, a common procedure for generating a more realistic Gamma distributed duration inside the state.
The sum of all these functions is constant and equals the size of the population, $N = N_\texttt{child} + N_\texttt{adult}$, that is assumed to be constant during the course of the epidemic.\\
We used the following parameters: the contact rate, $\beta$, the average duration of the latent period, $\tau_E$, the average duration of the infectious period, $\tau_I$, and the proportion of asymptomatic courses of the disease, $p_A$. The import of cases was assumed to be $c_t$ cases per day, $c_t$ may be constant or time dependent.  \\
The assumptions on the impact of public health measures were incorporated in our model by setting the average duration of infectiousness under intervention CCM1 to $\tau_C = \frac{1}{4} \tau_I$ and under intervention CCM2 to $\tau_T = \frac{1}{2} \tau_I$: Since the number of secondary cases is proportional to the average duration of the infectious period it was reduced by $75$ percent in class C and by $50$ percent in class $T$.\\
Using these functions and parameters, our model is specified by the following set of ordinary differential equations:\\
There is a first part, that is independent of the treatment intervention, namely the equations that describe the change of the susceptible, exposed and asymptomatic infectious persons:
\begin{eqnarray}
	 \frac{dS_i(t)}{dt} & = & -\beta S_i(t)\sum_j{M_{ij}\left(I_j(t) + A_j(t)\right)} - c_t	\\
	 \frac{dE_i^1(t)}{dt} & = & \beta S_i(t)\sum_j{M_{ij}\left(I_j(t) + A_j(t)\right)} + c_t -\frac{2}{\tau_E} E^1_i(t) 	\\
	 \frac{dE_i^2(t)}{dt} & = & \frac{2}{\tau_E} \left(E^1_i(t) - E^2_i(t)\right) 	\\
	 \frac{dA_i^1(t)}{dt} & = & \frac{2}{\tau_E} E^2_i(t) \cdot p_A - \frac{2}{\tau_I} A^1_i(t) 	\\
	 \frac{dA_i^2(t)}{dt} & = & \frac{2}{\tau_I} \left(A^1_i(t) - A^2_i(t)\right).
\end{eqnarray}
We chose the mixing matrix $M_{ij}$, that Fraser et al. used, assuming the same infectiousness of children and adults, but different susceptibilities. Namely, the relative susceptibility of children, $\rho_\texttt{child}$, was assumed to be bigger than the reference susceptibility of adults, $\rho_\texttt{adult}=1$. Then
\begin{equation}
	M_{ij} = \left(\frac{\Delta_{ij}\theta}{N_j}+\frac{1-\theta}{N}\right)\rho_i,
\end{equation}
where $\theta \in [0,1]$ is the assortativity of the mixing between children and adults and $\Delta_{ij}=1$ if $i$ and $j$ are in the same child/adult class and $\Delta_{ij}=0$ otherwise.\\
We assumed that the duration of the infectious period of symptomatic and asymptomatic courses of the disease are the same and that the infectiousness does not differ. Hence, the basic reproduction number, $R_0$, is given by the largest eigenvalue of the next generation operator 
\begin{eqnarray}
	R_0 & = & \beta\tau_I \cdot \Lambda_+\left(N_i M_{ij}\right) \\
			& = & \frac{1}{2} \beta\tau_I \left(A + \sqrt{A^2-4\rho_\texttt{child} \theta}\right),
\end{eqnarray}
where 
\begin{equation}
	A = \left((1-\theta)\frac{N_\texttt{child}}{N}+\theta\right)\rho_\texttt{child} + \left((1-\theta)\frac{N_\texttt{adult}}{N}+\theta\right).
\end{equation}
\\
The second part of the set of ordinary differential equations incorporates the interventions CCM1 and CCM2:
\begin{eqnarray}
	 \frac{dI_i^1(t)}{dt} & = & \frac{2}{\tau_E} E^2_i(t) \cdot (1-p_A) \cdot (1-\mu_t) \cdot (1-\nu_t) - \frac{2}{\tau_I} 		  
	 														I^1_i(t) 	\\
	 \frac{dI_i^2(t)}{dt} & = & \frac{2}{\tau_I} \left(I^1_i(t) - I^2_i(t)\right) 	\\
	 \frac{dC_i^1(t)}{dt} & = & \frac{2}{\tau_E} E^2_i(t) \cdot (1-p_A) \cdot \mu_t - \frac{2}{\tau_C} C^1_i(t) 	\\
	 \frac{dC_i^2(t)}{dt} & = & \frac{2}{\tau_C} \left(C^1_i(t) - C^2_i(t)\right) 	\\
	 \frac{dT_i^1(t)}{dt} & = & \frac{2}{\tau_E} E^2_i(t) \cdot (1-p_A) \cdot \nu_t - \frac{2}{\tau_T} T^1_i(t) 	\\
	 \frac{dT_i^2(t)}{dt} & = & \frac{2}{\tau_T} \left(T^1_i(t) - T^2_i(t)\right) 	\\
	 \frac{dR_i^u(t)}{dt} & = & \frac{2}{\tau_I} A^2_i(t) + \frac{2}{\tau_I} I^2_i(t)	\\
	 \frac{dR_i^t(t)}{dt} & = & \frac{2}{\tau_C} C^2_i(t) + \frac{2}{\tau_T} T^2_i(t).
\end{eqnarray}
Here, $\mu_t$ is the proportion of cases that are detected by the surveillance system and are treated with CCM1. Due to the assumptions about the public health mearures, $\mu_t$ is positive for the first 100 or 500 detected cases and zero otherwise. The number of detected cases, $D(t)$, is given by the number of currently treated patients plus those that were treated and were already removed (no matter whether they are children or adults), hence
\begin{eqnarray}
	D(t) & = & C_\texttt{child}^1(t)+C_\texttt{child}^2(t)+ T_\texttt{child}^1(t) + T_\texttt{child}^2(t)+R_\texttt{child}^t(t) \\
					&  & + C_\texttt{adult}^1(t)+C_\texttt{adult}^2(t)+ T_\texttt{adult}^1(t) + T_\texttt{adult}^2(t) 	
								+ R_\texttt{adult}^t(t).
\end{eqnarray}
This means, in case the first $n_1$ detected cases would be treated with CCM1:

\begin{equation}
	\mu_t = \left\{ 
			\begin{array}{{ll}}
					p_\texttt{Surv}	& \texttt{if } D(t) \leq n_1, \\
					0 & \texttt{otherwise},
			\end{array}
		\right.
\end{equation}
where $p_\texttt{Surv}$ is the probability that a symptomatic case is detected by the surveillance system.

Similarly, $\nu_t$ describes the proportion of cases that are detected by the surveillance system and are treated with CCM2. We obtain, in case the following $n_2$ detected cases would be treated with CCM2:
\begin{equation}
	\nu_t = \left\{ 
			\begin{array}{{ll}}
					p_\texttt{Surv}	& \texttt{if } n_1 < D(t) \leq n_1+n_2, \\
					0 & \texttt{otherwise}.
			\end{array}
		\right.
\end{equation}
For the handling of these differential equations it is of great importance that the number of detected cases $D(t)$ is a monotonously increasing function of time, and therefore the set of model equations correspond to a sequence of 3 sets of ordinary differential equations with constant coefficients, that are passed through sequentially when $D(t)$ is growing. In the first set of equations, valid until the first $n_1$ cases are detected by the surveillance system, $\mu_t=p_\texttt{Surv}$ and $\nu_t=0$ - this corresponds to intervention CCM1; in the second set, valid during the detection of the following $n_2$ cases, it holds $\mu_t=0$ and $\nu_t=p_\texttt{Surv}$ (corresponding to intervention CCM2) and finally both interventions stop and we obtain a set of equations with $\mu_t=0$ and $\nu_t=0$, when both interventions are terminated.

\end{document}
